# Supplementary material for: Efficient cluster-based routing protocol for wireless sensor networks by using collaborative-inspired Harris Hawk optimization and fuzzy logic
Source: PLoS One. 2024 Apr 5;19(4):e0301470. doi: 10.1371/journal.pone.0301470 (PMC10997138; doi:10.1371/journal.pone.0301470)
Supplement: S1 File — (XLSX) [file pone.0301470.s001.xlsx]

## Sheet: Sheet1
Scenario 1		network throughput		EFCR	IHHO-F	HHO-UCRA	CHHFO
				160260000	161664000	174836000	185337000
				329816000	313312000	328264000	375112000
				558344000	526760000	514384000	560146000
Scenario 2		number of alive nodes		EFCR	100 100 100 100 100 100 78 56 16 0 0					EFCR	100 100 100 71 44 16 11 9 9 9 0					EFCR	100 51 27 17 15 15 15 10 6 4 0
				IHHO-F	100 100 100 100 72 44 23 10 5 2 1					IHHO-F	100 99 94 71 24 12 1 1 0 0 0					IHHO-F	98 21 1 1 1 1 1 1 1 0 0
				HHO-UCRA	100 100 100 100 100 100 100 29 0 0 0					HHO-UCRA	100 100 98 94 75 0 0 0 0 0 0					HHO-UCRA	99 56 48 32 11 0 0 0 0 0 0
				CHHFO	100 100 100 100 100 100 97 94 77 16 0					CHHFO	100 100 100 100 93 88 74 49 31 13 7					CHHFO	100 100 93 74 20 18 17 17 17 16 16
Scenario 3		number of alive nodes		EFCR	100 100 100 100 100 100 78 56 16 0 0					EFCR	100 100 100 100 95 49 31 24 13 0 0					EFCR	100 100 89 58 40 30 19 0 0 0 0
				IHHO-F	100 100 100 100 72 44 23 10 5 2 1					IHHO-F	100 100 100 95 43 27 15 5 1 1 0					IHHO-F	100 100 100 90 46 27 17 7 2 1 0
				HHO-UCRA	100 100 100 100 100 100 100 29 0 0 0					HHO-UCRA	100 100 97 92 77 53 24 0 0 0 0					HHO-UCRA	100 92 77 54 29 12 0 0 0 0 0
				CHHFO	100 100 100 100 100 100 97 94 77 16 0					CHHFO	100 100 100 100 100 90 59 34 24 9 5					CHHFO	100 100 100 98 59 41 27 19 16 14 5
		energy consumption		EFCR	0.0892141877940772 6.55658546836324 13.3462415087077 20.1107526065189 26.8686748031800 33.6117703229664 40.5421687064042 45.8840183218219 49.5283310362593 50 50
				IHHO-F	0.183853007496209 10.2873011576233 20.4253472434926 30.3286930722387 39.3823412355541 44.4638023171554 47.6789035314121 48.9309012234938 49.5597981153991 49.7588522458379 49.8632922120104
				HHO-UCRA	0.114090815617893 7.88415480965902 14.9663743276248 22.0214843475196 29.1136290312639 36.1781739209519 43.2407182392453 49.1094894136377 50 50 50
				CHHFO	0.113089535836985 5.91374359944329 11.7683313552681 17.9658932916365 24.3286764308969 30.2007155931931 36.0124340003641 41.6507566153493 46.9554477903739 49.5436328839072 50
				EFCR	0.126315836981742 9.99697839152168 19.5928263073425 28.5300537389240 37.5861450339453 43.7916484511223 46.5106856183493 48.4065426354718 49.5573270664645 50 50
				IHHO-F	0.222137021605012 12.7897134817626 24.9395742983070 36.0811579256148 43.3247112611504 46.5966859154183 48.5466856889272 49.5732542173547 49.7208090371652 49.7922090371652 49.8632922120104
				HHO-UCRA	0.441295726249110 16.3595196695317 26.2112545666084 34.9532226532325 41.8012198623547 46.1742166495487 48.6663162252778 50 50 50 50
				CHHFO	0.125879066028568 7.97944279518791 16.6817048718949 24.5375314246384 31.9710412135538 39.3856502767602 44.6348731339025 47.2390582878272 48.7287615183735 49.6603402837522 49.9365000396484
				EFCR	0.336275154681369 20.5280572392482 33.7959981175987 40.1038902704634 43.9913657652133 46.6943009144837 48.1538319262092 50 50 50 50
				IHHO-F	0.255441647814886 13.8602301212256 26.5147070905715 37.0674635642751 43.7547170525646 46.5263964480919 48.3194871718604 49.3259860042912 49.6766433719873 49.7661266811041 49.8250466811042
				HHO-UCRA	0.771053147519233 25.6769460839921 35.4884383786098 41.5380186757152 44.8142566805919 46.0335669083797 50 50 50 50 50
				CHHFO	0.215928244643188 14.9552569221281 26.3537295238640 34.9655627407061 41.1356419542811 44.2651976896851 46.5760953402530 47.5871872101640 48.3090934452193 48.9621765354161 49.4742469770102
